# Supplementary material for: Identification and Characterization of a Male Sterile Rapeseed (Brassica napus) Line for Hybrid Seed Production
Source: Plants (Basel). 2025 May 6;14(9):1397. doi: 10.3390/plants14091397 (PMC12073816; doi:10.3390/plants14091397)
Supplement: Supplementary file 1 [file plants-14-01397-s001.zip]

Archive with 2 entries (2 files):
- Supplemental Figures.pptx
- Supplemental Table 1.xlsx
