# Supplementary material for: Identification and Characterization of a Male Sterile Rapeseed (Brassica napus) Line for Hybrid Seed Production
Source: Plants (Basel). 2025 May 6;14(9):1397. doi: 10.3390/plants14091397 (PMC12073816; doi:10.3390/plants14091397)
Supplement: Supplementary file 1 [file plants-14-01397-s001.zip › Supplemental Table 1.xlsx]

## Sheet: Sheet1
		Supplemental Table S1. List of primers used in this study
	Gene	Allele	Primer	Sequence
			Mapping marker
	BnMS1	A/G	KASP-S1-COM	CCTGATCTCAGAGAAGGAAAAA
			KASP-S1-Hex	AGAGTGCAACCAATGTTAA
			KASP-S1-Fam	AGAGTGCAACCAATGTTAG
		A/G	KASP-S5-COM	TAGCGGTTTCTGAAGAGCGTTTTGCCG
			KASP-S5-Hex	AACAGGACCGGGATGCTCATCACTG
			KASP-S5-Fam	AACAGGACCGGGATGCTCATCACTA
		T/C	KASP-S7-COM	TTGCTTAGCAACCCAAAGTTCGC
			KASP-S7-Hex	GGTGCATCTGAATTCATTTTTCT
			KASP-S7-Fam	GGTGCATCTGAATTCATTTTTCC
		A/G	KASP-S9-COM	ACACAACACAAAACTCAAGACC
			KASP-S9-Hex	AGCGCGCCATCGGATTCGGCG
			KASP-S9-Fam	AGCGCGCCATCGGATTCGGCA
		A/G	KASP-S10-COM	CGATGCTATAGATATCAAACCT
			KASP-S10-Hex	GATTACAGGAGCTTGGTTA
			KASP-S10-Fam	GATTACAGGAGCTTGGTTG
		A/C	KASP-S11-COM	GCAGCAGTGAGGATATCGTCGTC
			KASP-S11-Hex	TGGTACGTTCCTCAGAAGC
			KASP-S11-Fam	TGGTACGTTCCTCAGAAGA
		C/T	KASP-S13-COM	ACAGCGGCTACCTGAGTGAATG
			KASP-S13-Hex	ACGGCTATGGTTGATCAAGTCCC
			KASP-S13-Fam	ACGGCTATGGTTGATCAAGTCCT
			KASP-S16-COM	TGGGGTCTCATACAAAAAAAAATCTTCATA
			KASP-S16-Hex	GTCACCCAATAAAGAAAACAGATAT
			KASP-S16-Fam	GTCACCCAATAAAGAAAACAGATAC
			Sequence comparison
	BnMS1		F	TCAGATTGAAAGAGGCGAAC
			R	TTACCATAGTTTGATCTTGGCAT
	BnMS2		F1	GTAGTAGATTGCTCACATGCTT
			R1	TGAACGTGACACATGGGAAA
			F2	GTGGTAACAGAAACACTTCGTC
			R2	GAAGAACTCTTACGGCGAAC
